# Supplementary material for: VIS–NIR–SWIR Hyperspectral Imaging and Advanced Machine and Deep Learning Algorithms for a Controlled Benchmark of Bean Seed Identification and Classification
Source: Plants (Basel). 2026 Mar 18;15(6):933. doi: 10.3390/plants15060933 (PMC13030257; doi:10.3390/plants15060933)
Supplement: Supplementary file 1 [file plants-15-00933-s001.zip]

Archive with 1 entries (1 files):
- plants-4162527-supplementary.pdf
